# Supplementary material for: Analysis of biosynthetic genes of phenolamides in Ricinus communis L. based on metabolomics and transcriptomes
Source: Front Plant Sci. 2026 May 25;17:1836215. doi: 10.3389/fpls.2026.1836215 (PMC13243259; doi:10.3389/fpls.2026.1836215)
Supplement: Supplementary file 1 [file Table1.xlsx]

## Sheet: Table S1
Alphafold3 predicts protein receptor complexes parameters
Accession	protein	Seq	receptor	CAS	SMILES	iptm	ptm	fraction_disordered	ranking_score	has_clash
-	RcHCT1	MKVKIESTRTIKPAYEGISPSPTLHFIPLSVFDKATYNTHIAVIYAYRPPTPPNATIEYGLKRALSEYREWAGRLGENEKGDPVILMNEKGVKFVEASVNDKLDHVMPLKPSSVILSLHPSLKDVEELVQVQLTRFTCGSLVVGFTAHHLVADGQSTSNFLVAWGRASRGLDMNPLPIHDRTIFNPRKPPHFEFDHRGVEYKSKKMVKNCPNVDNIVDDDIIVHKIHFTLDFLSKLKARASSSSNGHSNSKPSSTFESLVAHLWRAITKARGLGGFETTHVRISVNGRMRMNPRVPNEYFGNLVLWAFPRARVKDLLREPLPYAAKLIHDAVTNVNNNYFKSFIDFSTHKVEEEGLVPTADMNKSVLCPNLEVDSWLRFPFYDLDFGGGSPYLFMPSYF…	putrescine	110-60-1	C(CCN)CN	0.91	0.92	0	0.91	0
-	RcHCT1	MKVKIESTRTIKPAYEGISPSPTLHFIPLSVFDKATYNTHIAVIYAYRPPTPPNATIEYGLKRALSEYREWAGRLGENEKGDPVILMNEKGVKFVEASVNDKLDHVMPLKPSSVILSLHPSLKDVEELVQVQLTRFTCGSLVVGFTAHHLVADGQSTSNFLVAWGRASRGLDMNPLPIHDRTIFNPRKPPHFEFDHRGVEYKSKKMVKNCPNVDNIVDDDIIVHKIHFTLDFLSKLKARASSSSNGHSNSKPSSTFESLVAHLWRAITKARGLGGFETTHVRISVNGRMRMNPRVPNEYFGNLVLWAFPRARVKDLLREPLPYAAKLIHDAVTNVNNNYFKSFIDFSTHKVEEEGLVPTADMNKSVLCPNLEVDSWLRFPFYDLDFGGGSPYLFMPSYF…	agmatine Sulfate	2482-00-0	C(CCN=C(N)N)CN.OS(=O)(=O)O	0.83	0.91	0	0.85	0
-	RcHCT1	MKVKIESTRTIKPAYEGISPSPTLHFIPLSVFDKATYNTHIAVIYAYRPPTPPNATIEYGLKRALSEYREWAGRLGENEKGDPVILMNEKGVKFVEASVNDKLDHVMPLKPSSVILSLHPSLKDVEELVQVQLTRFTCGSLVVGFTAHHLVADGQSTSNFLVAWGRASRGLDMNPLPIHDRTIFNPRKPPHFEFDHRGVEYKSKKMVKNCPNVDNIVDDDIIVHKIHFTLDFLSKLKARASSSSNGHSNSKPSSTFESLVAHLWRAITKARGLGGFETTHVRISVNGRMRMNPRVPNEYFGNLVLWAFPRARVKDLLREPLPYAAKLIHDAVTNVNNNYFKSFIDFSTHKVEEEGLVPTADMNKSVLCPNLEVDSWLRFPFYDLDFGGGSPYLFMPSYF…	serotonin	50-67-9	C1=CC2=C(C=C1O)C(=CN2)CCN	0.83	0.92	0	0.85	0
B9T457	RcHCT2	MDVRIESIQTVKPIYDGICPPILHFIPLSVFDKFTYNTHAAFCFAYRPPTPPNEIIVYGLKRALSEYREFAGRLWEDEEGDPVILLNDKGMKLVEASVDSRLDQVMPMEPSPVSFGLYPSLNDVEELLQVQLTRFTCGSLVVAIRSHHFVADGQATIDFLLNWGRATRGLDMSPLPLHDRSIFVPRDPPQFEFQHRGVGFIKELVKDCPNHKDNRSVDDIIVHRVNFTLDFLSKIKAMASASSNGNSYNNKPYSTYVSLTAHLWRAMTKARGLGGLETTHVIVSVNGRKRMVPRVPNEYFGNVVLWAFPSGRINDILQKPLPYAGKEGSHESHYEVEQQVCSVP	putrescine	110-60-1	C(CCN)CN	0.84	0.7	0.09	0.86	0
B9T457	RcHCT2	MDVRIESIQTVKPIYDGICPPILHFIPLSVFDKFTYNTHAAFCFAYRPPTPPNEIIVYGLKRALSEYREFAGRLWEDEEGDPVILLNDKGMKLVEASVDSRLDQVMPMEPSPVSFGLYPSLNDVEELLQVQLTRFTCGSLVVAIRSHHFVADGQATIDFLLNWGRATRGLDMSPLPLHDRSIFVPRDPPQFEFQHRGVGFIKELVKDCPNHKDNRSVDDIIVHRVNFTLDFLSKIKAMASASSNGNSYNNKPYSTYVSLTAHLWRAMTKARGLGGLETTHVIVSVNGRKRMVPRVPNEYFGNVVLWAFPSGRINDILQKPLPYAGKEGSHESHYEVEQQVCSVP	serotonin	50-67-9	C1=CC2=C(C=C1O)C(=CN2)CCN	0.87	0.76	0.08	0.89	0

## Sheet: Table S2
Phenolamides metabolite of castor.
Compound	R-6-1	R-6-2	R-6-3	R-12-1	R-12-2	R-12-3	R-18-1	R-18-2	R-18-3	L-6-1	L-6-2	L-6-3	L-12-1	L-12-2	L-12-3	L-18-1	L-18-2	L-18-3	S-6-1	S-6-2	S-6-3	S-12-1	S-12-2	S-12-3	S-18-1	S-18-2	S-18-3
Putrescine	20383	24283	70648.7	47908.2	59129.3	56512.4	11725.8	52872.5	54590.9	49650.3	43935.6	44291.7	118417	68910.5	111990	102140	69212.3	71796.7	84342	97964.2	111157	109488	68005.6	125681	153918	150830	90445
Serotonin	65785.1	26458.9	28210.7	68615.5	52149.5	88770.2	42275.6	40537	93828.4	59869.1	41026.6	40191.5	18589.6	31179.5	72223.4	9938.81	56565.2	10543.9	102321	86691.4	220257	90762.6	102623	97351.6	147108	99749.4	119619
Agmatine	42432.6	23422	13382.5	24988.5	11410.4	34084.1	24783	12079.4	54633.3	15993.7	475.409	12943.1	12490.6	8495.71	9123.92	13038.4	23571	10016.9	6481.77	2341.62	9634.09	16053.6	15877.4	17961.2	9259.99	14993.6	8509.14
Cinnamic acid	154430	68264.6	66698.7	93622.4	60742.8	151185	144677	92510.8	140224	65875.5	25705.7	49429.5	86922.1	112248	54058.5	80070.7	37897.6	70298.1	101149	79965.4	200449	142276	202059	155750	93108.9	106045	99077
Caffeic acid	34146.2	18302.4	41993.6	43050	33883.6	49821.2	40074.9	105794	9543.66	1.28825e+06	909062	1.19609e+06	301996	353386	477287	654099	519255	694023	353824	295196	481954	180196	154898	206067	267004	223707	203060
Ferulic acid	923898	840404	689326	765673	600328	998277	1.33194e+06	1.02827e+06	1.38765e+06	1.2434e+06	902645	1.03572e+06	429915	465022	328350	764094	484819	815131	2.89011e+06	2.09094e+06	4.64719e+06	2.40339e+06	2.46513e+06	2.30789e+06	3.43418e+06	3.8865e+06	4.126e+06
Sinapic acid	42433.6	40816.1	35618.7	40788.7	19837.8	83323.2	70985.9	40553.9	63272.5	237799	192861	254440	271612	287889	182977	382859	188036	400465	31948.8	44504.7	72318.3	58809.6	38325.5	62478.9	61265	81924.1	79538.9
p-Coumaraldehyde	130475	79084.8	75622	84621.8	52568.5	107839	154247	101277	125416	53360	41180.2	30747.3	34813.1	46886.4	28074.7	17630.6	11518.3	29149.5	13213.9	14339.2	35731	42700.6	55231.6	36775.4	35253.6	26097	34591.8
Coniferaldehyde	2.23787e+06	1.24508e+06	1.08161e+06	1.52226e+06	1.02641e+06	2.3347e+06	2.47364e+06	1.35495e+06	2.00488e+06	113429	33685.4	60618.8	107344	70460	27618.5	96319.9	33329.2	125666	863431	640023	1.70473e+06	1.74336e+06	1.98308e+06	1.70956e+06	1.13481e+06	1.1216e+06	1.29869e+06
p-Coumaryl alcohol	16794.8	14973.5	26300.9	53532.5	22874.7	42075.5	51503.7	22682	13009.4	229976	85363.7	105406	123252	190492	140446	114732	71964.5	191938	29077.7	54725.6	109292	111012	132431	30566.4	94464.3	112549	101154
Benzoyl putrescine	746058	382070	356201	464426	352307	585371	380109	189340	701336	80687.3	59422.5	165399	270444	86637.9	91780.1	101203	17004.5	70266.1	86534.7	37944.8	227023	363592	359983	367055	66620	209945	160778
Cinnamoyl putrescine	7.72154e+06	4.17695e+06	3.85407e+06	2.02272e+07	1.31796e+07	3.26766e+07	4.30102e+06	2.55118e+06	4.46118e+06	255226	113485	113692	437443	474763	315267	240178	197415	264873	348459	231174	676918	533342	748145	527422	770965	706099	938017
p-Coumaroyl putrescine	759257	383782	453118	650546	324391	970887	1.01548e+06	542138	1.21255e+06	934600	732361	738263	649588	676801	553517	892040	605336	1.057e+06	183125	159014	448333	245967	272025	268442	249252	178759	187282
N-Caffeoyl putrescine	825619	418265	346318	402869	248514	650233	592002	307961	743238	196959	84958.4	106370	118253	109097	92812.8	159666	73754.6	122824	67282.5	26885.9	99211.7	147221	153667	126971	53218.8	52982.3	79037.6
N-Feruloyl putrescine	1.47866e+08	6.70327e+07	6.28813e+07	7.72527e+07	4.43047e+07	1.36851e+08	8.80298e+07	4.96545e+07	1.49979e+08	1.89522e+06	1.15195e+06	1.25975e+06	1.55317e+06	1.75678e+06	1.332e+06	1.60879e+06	973012	1.82673e+06	4.00482e+06	2.90519e+06	8.89597e+06	1.33004e+07	1.44783e+07	1.24945e+07	4.36714e+06	4.80906e+06	5.04307e+06
Sinapoyl putrescine	21829.8	12705.8	34237.5	43804.6	22473.4	76422.6	46651.9	29661.9	23119	14718	29472.5	21707.8	33824	51677.5	8453.19	48585.8	30577.7	92533.8	19281.8	23543.9	58166.3	7838.73	28110.8	4962.56	117517	96333.1	105400
diBenzoyl putrescine	18884	53058.5	43280.3	80416.1	38369.4	130216	102962	55072	77861.1	50474.4	35838.8	30841.4	34264.4	56700.4	34946.6	16070.3	26815.9	64817.1	17040.9	2651.68	34930.1	51605.6	47289.6	41701.3	12390.5	19235.3	13776.7
diCinnamic putrescine	369921	157087	137368	187886	99850.1	257599	243537	172288	370381	3307.36	4382.78	1655.27	11436.2	19433.3	3201.99	20197.1	9635.87	29949	39387.9	26385.6	87075.7	63133.4	56985.3	43625.1	101623	69192.1	93525.5
diCoumaroyl putrescine	357926	206634	201843	330317	221408	454753	432173	282734	400932	30294.4	14189.7	19977.9	7054.39	7472.63	20180.1	11246.6	7784.94	28362.2	6799.66	7135.39	34104.5	78900.2	62434.8	54942.1	1351.58	17547	8352.96
diCaffeoyl putrescine	237376	297531	227858	126321	146330	186418	171031	105984	110722	766566	610994	724925	377969	383697	347883	151385	108429	176227	2209.66	7639.68	9373	152044	34778	82352.3	21190.2	19194.5	43436.8
diFeruloyl putrescine	54890.7	38751.3	16732.4	10092.3	10966.4	3108.74	9801.33	14706.9	7482.37	137476	148672	163406	127740	106381	143947	67657.7	207525	98627.5	135976	120499	117505	177749	162203	164331	104158	111251	133649
diSinapoyl putrescine	30932.3	24719.2	20556.9	25269.8	26031.1	30970.2	33600.6	26777.8	43295.8	153256	99420.7	87236.2	79883.1	56088.1	52669.5	126578	54833.8	140820	15894.4	6162.49	22669.5	83925.4	75339.4	57082	28978	43670.2	39765.7
(Fer-O-Hex)-putrescine	8.0513e+06	4.46314e+06	4.18505e+06	1.74409e+06	1.04969e+06	2.72291e+06	2.06693e+06	1.14892e+06	2.88791e+06	199946	166255	170005	221264	200762	185861	129293	150297	147244	2.42262e+06	1.57084e+06	4.68692e+06	3.51275e+06	3.97776e+06	3.38729e+06	1.68006e+06	1.51252e+06	1.62109e+06
Benzoyl serotonin	5.79691e+06	2.95041e+06	3.77898e+06	133849	85791.9	218283	160088	122931	349835	185087	52302.1	108433	66025.4	83787.6	99086.7	115614	43127.6	127335	6.14951e+06	4.6163e+06	9.45131e+06	190146	182833	154245	356839	299822	354569
Cinnamoyl serotonin	446449	295236	281346	327670	205332	570218	263000	121732	273530	71861.9	26369.5	28162.9	108663	156593	95174.3	155755	89436	251387	325113	240954	680942	530415	494104	382699	313754	260721	296522
p-Coumaroyl serotonin	142585	28530.5	30208.5	31782.1	16736.1	86614.8	22051.4	3871.99	103685	453194	367355	346630	189963	227725	203577	331375	157286	253636	12198.3	5044.61	990.266	9744.17	8904.02	9852.91	5966.39	8447.8	3464.92
N-Caffeoyl serotonin	8548.8	13821.6	8298.07	2183.8	13315.4	4489.4	5340.26	19297.9	5906.4	1.49567e+06	948925	1.08217e+06	469304	352421	839282	623247	1.01468e+06	507811	11019.4	13368.5	11187.8	25055.3	2232.14	2130.31	38934.6	7218.87	5531.42
N-Feruloyl serotonin	33379.3	9856.2	16913.2	10613.2	8757.65	2158.5	18787	8668.21	24546.4	942368	791834	688466	474801	609313	537906	607500	375635	570828	37496.8	24837	49223.3	67775.5	33557.5	69402.7	40526.8	29668.8	38877.4
Sinapoyl serotonin	5.9959e+06	4.24265e+06	3.64316e+06	999238	685499	1.53042e+06	1.50446e+06	987296	1.56975e+06	1.09365e+07	7.15933e+06	8.28441e+06	6.44233e+06	5.87311e+06	4.24818e+06	2.4881e+06	1.59215e+06	3.25593e+06	4.67761e+06	3.84907e+06	6.30526e+06	1.08871e+07	1.20392e+07	1.13213e+07	4.79995e+06	5.2599e+06	5.24516e+06
Benzoyl agmatine	68846.8	42249	45504.3	49506.7	37656.9	75131.5	30871.6	46746.2	60080.6	2.04061e+06	1.40232e+06	1.15962e+06	2.21573e+06	2.45136e+06	1.81703e+06	1.41571e+06	677451	1.4815e+06	17546	9283.72	25753.1	15902.1	29489.4	12882.9	28483.1	12763.8	23875.9
Cinnamoyl agmatine	103306	52374.2	53658.7	36268.5	52534.3	68903	58287.5	47465.9	64581	152852	83820.2	87292.1	122658	91364.3	44117.9	46837.8	24262.4	65547.4	159663	92205.2	192427	94133.2	140498	114444	73565.8	53786.1	100692
p-Coumaroyl agmatine	189833	139512	126520	92554	83455.9	103665	136950	94120.4	117247	21652.9	23312.5	54844.8	11854.9	92754.9	27604.3	28757.3	41626.9	46728.6	110236	79696.4	138905	88384	105290	64103	93683.3	133080	118868
N-Caffeoyl agmatine	250975	178805	154267	128910	145293	143868	128451	91233.7	199137	113431	117024	94642.8	56783.3	38183.5	43663.6	36512.4	48920.8	76129.1	108798	60366.5	106074	42124	97108.7	70302.1	45201.8	62007.7	28033.1
N-Feruloyl agmatine	4.79126e+06	2.95646e+06	2.92631e+06	1.55761e+06	1.40256e+06	2.11973e+06	2.37867e+06	1.7061e+06	3.3376e+06	743875	601469	621237	264659	305747	245316	235118	160019	207262	872409	676090	1.2296e+06	840682	843828	841849	342683	449042	531039
Sinapoyl agmatine	558401	399499	418055	330561	309998	484571	312087	242416	378197	95516.9	159248	120004	83203.7	40989.5	89467.9	26928.3	54700.3	38521.1	49842	98064.7	144930	40868.6	100868	106771	18965.5	25555.5	41049.7

## Sheet: Table S3
156 acyltransferase genes in castor.
Index	R-6:00-1	R-6:00-2	R-6:00-3	R-12:00-1	R-12:00-2	R-12:00-3	R-18:00-1	R-18:00-2	R-18:00-3	S-6:00-1	S-6:00-2	S-6:00-3	S-12:00-1	S-12:00-2	S-12:00-3	S-18:00-1	S-18:00-2	S-18:00-3	L-6:00-1	L-6:00-2	L-6:00-3	L-12:00-1	L-12:00-2	L-12:00-3	L-18:00-1	L-18:00-2	L-18:00-3
29851.t000090	6.8630580000000005	11.7489	9.702722999999999	3.80634	4.45194	6.96462	7.37436	6.64383	10.556030999999999	6.3453	4.06126	7.96989	10.5744	5.36404	11.0565	6.28124	9.8775	8.14237	4.928592999999999	2.4746270000000001	3.2942049999999998	2.2910459999999997	1.06426	2.15996	2.18038	2.35647	0.793162
30174.t000012	61.0181	49.1644	76.05941800000001	63.2307	47.2568	31.367620000000002	89.84162099999999	91.0774	103.048	285.48571800000002	298.646	262.07608000000002	72.6536	143.646	79.1452	45.1928	54.0903	122.62	159.206	128.684	137.653	55.529906999999994	39.1615	75.5801	45.3733	44.675979999999996	33.046108000000004
27973.t000003	13.499376000000002	8.52545	7.6750039999999995	18.531	16.6451	14.179901000000001	13.4305	13.0878	12.3069	14.698023999999998	14.950826000000001	13.6488	11.8579	21.1718	20.331	18.327182999999998	16.102119000000002	15.2466	15.4951	15.1156	19.275532000000002	13.719214000000001	11.9034	14.9029	11.1303	17.0554	14.2258
30169.t000210	5.16456	12.7101	7.6587570000000005	2.98791	3.5597809999999996	2.6768490000000003	6.4723	6.278976999999999	10.5764	1.88027	1.52249	3.77572	9.536696000000001	3.15346	8.00425	3.4901690000000003	6.8100119999999995	5.99745	4.692101999999999	0.793683	0.269943	0.62322	0.374705	0.695627	0.415868	0.31988	0.521884
30174.t000191	8.7891	6.625414999999999	7.1840589999999995	8.969228999999999	6.7656979999999995	9.45476	10.2487	9.001503999999999	8.21404	9.17506	11.1921	6.29917	6.86144	7.83518	7.68075	7.83923	5.9354	7.168794999999999	4.12314	4.95029	12.189708999999999	6.56795	7.44128	6.8859580000000005	10.5584	11.138183999999999	13.2121
29620.t000011	6.2116489999999995	9.49823	5.996608999999999	5.39707	5.67021	7.903728999999999	8.272	6.15821	6.65885	5.93179	5.91605	4.76343	6.06091	7.461069999999999	8.45784	10.614213000000001	10.524199000000001	7.53299	3.59062	1.58992	3.8605150000000004	3.3799099999999997	2.8724119999999997	3.48759	6.48344	7.88581	8.06438
30068.t000005	5.93655	3.8685339999999995	5.857559999999999	8.76442	4.07061	2.11717	12.4235	15.0202	14.280682999999998	0	0.040708999999999995	0	0.29120100000000004	0.23830700000000002	0	0.18654	0.084239	0.104093	2.832205999999999	1.17421199999999998	1.20508400000000002	0.122672	0.0973	0.5384399999999999	0.105307	0.18591300000000002	0
30061.t000001	53.43905600000001	59.1759	41.610046000000004	36.0541	38.758	41.2277	42.1964	38.4342	40.4171	38.9322	36.4331	37.7419	30.722	31.0383	40.0982	39.1862	41.9087	41.9112	28.6353	27.320270999999998	30.0814	20.379423000000003	16.7987	20.0718	27.632263000000002	28.922484999999998	32.4757
29844.t000113	2.4200169999999996	3.80971	4.183123999999999	5.55313	17.567673000000003	7.2831	7.906314999999999	3.85322	6.2645610000000005	1.25419	1.7720080000000002	0.826707	1.20183	0.842774	0.38516	15.057329999999999	1.71681	1.26768	1.05789	1.25468	1.04769	0	0.085427	0	2.30297	2.36905	1.1402709999999998
28597.t000008	4.23703	3.3720730000000003	4.002337000000001	7.060174000000001	4.11645	5.32908	5.14681	5.35287	5.38712	6.49854	8.5199	9.63173	6.78236	9.64951	9.14125	13.7265	11.8844	11.050844999999999	34.0959	27.1819	32.4032	16.3753	12.1507	16.8005	36.2262	38.3773	40.807
29706.t000035	29.6863	25.359607999999998	31.897447999999997	43.6375	34.8076	47.399	37.8364	35.0411	35.3958	35.706317999999996	36.7049	29.081446000000003	33.4988	32.536216999999997	32.8645	36.5029	28.486796999999996	37.261565999999995	34.458346999999996	32.7072	32.2249	29.680646999999997	27.9178	31.668633000000003	36.8717	31.4314	30.922128999999998
29912.t000305	34.974270000000004	43.6978	31.269239000000002	32.4903	34.190661999999996	48.1616	32.296	30.509058000000003	36.7042	29.154783000000002	24.7898	32.48	41.169185999999996	30.5063	30.2628	32.135490000000004	36.876059999999995	34.2168	20.693	23.760379999999998	25.8096	15.4331	13.1356	16.9818	25.2795	27.833771000000002	20.5599
29726.t000185	102.921	13.094289999999999	23.737645999999998	27.0305	142.248	36.169585999999995	24.9204	70.51326800000001	12.736263000000001	11.645814999999999	12.2798	10.2908	10.7618	15.2483	10.3096	16.740748999999997	10.7182	17.7723	10.7326	8.84388	11.0092	2.22602	2.5558810000000003	1.6430939999999998	23.2038	21.2681	26.5894
29912.t000138	21.237710999999997	23.575567000000003	22.098017000000002	15.7078	14.689354999999999	17.528563000000002	20.8084	20.1469	21.0562	13.784573	10.670549	13.55046	17.4091	14.492	21.111517000000003	17.3118	16.1967	13.548976999999999	12.865	9.45844	16.194439000000003	12.7881	16.1728	14.7398	23.3365	23.524836999999998	22.0033
29889.t000058	2.76278	4.301394999999999	2.3540520000000003	2.62789	2.13205	1.7820619999999998	3.00684	3.1615759999999997	3.0742700000000003	9.03729	4.15599	8.922941999999999	0.9785370000000001	5.17069	27.619004999999998	14.1692	17.9107	17.9067	2.12942	4.8243959999999999	5.09234500000000001	0.071327	0.068204	0.28269099999999997	0.592755	0.47569700000000004	0.129796
30128.t000455	16.460376999999998	18.6379	16.884667999999998	18.138942999999998	14.179	21.5472	23.1456	19.388720000000003	22.903520999999998	25.961823000000003	19.6176	21.638835999999998	18.9084	20.703	29.8842	26.829620000000002	28.777	29.0917	12.9469	11.650322000000001	10.5359	8.395741000000001	7.58854	10.2134	15.001107000000001	16.6726	17.1632
29990.t000014	18.4374	11.6824	15.724813000000001	17.2938	16.8105	23.4886	19.8351	18.733954999999998	15.861877999999999	20.292139000000002	21.8313	19.7153	15.6012	18.823582000000002	13.6552	10.1133	10.9739889999999995	12.9939	13.8623	9.16259	9.54041	8.78641	8.14565	9.72181	14.191	17.3467	10.9793
29912.t000114	18.023417000000002	13.894895000000002	14.252820000000002	21.6062	16.2973	19.7875	21.5756	18.3869	21.5984	40.0837	50.885	41.9358	18.4671	42.723133000000004	38.5309	34.5155	30.662765999999998	27.8512	28.464185999999998	28.3231	29.9465	22.1064	17.594910000000002	28.477159999999998	19.2242	25.9309	30.8597
30131.t000124	16.261357999999998	17.3166	14.111707000000001	15.1244	18.5298	21.2078	15.825617000000001	16.0097	16.475817000000003	16.3394	11.2924	13.68	10.604042999999999	12.6621	12.2764	18.2164	13.942435000000001	13.3352	15.223435999999998	9.00382	17.333714999999998	9.1339	7.209060000000001	10.351491000000001	17.3412	21.983589000000002	20.026010999999997
29666.t000006	13.750101999999998	7.454738000000001	14.012507000000001	19.3275	17.9495	18.7369	14.756682999999999	12.2818	13.193423000000001	33.7931	44.8946	31.3226	7.3343039999999995	36.516777000000005	26.403665999999998	7.92275	10.3686	12.5788	41.0601	28.2644	17.0545	26.4189	17.887	33.274772999999996	5.71843	4.55735	4.61524
29801.t000129	13.040947000000001	19.6565	13.298410999999998	10.6801	11.0809	12.3292	14.283	11.7254	14.9356	16.1761	11.4443	16.357039999999998	13.6987	13.317725999999999	14.620429999999999	14.0521	16.0993	13.9696	12.9269	6.9913	8.68547	8.31941	9.59708	8.10338	9.01161	10.3506	11.975463000000001
29929.t000041	17.2917	12.257	10.816277000000001	27.9086	30.136121999999997	17.4847	26.905	26.336	21.378	29.9242	37.8737	31.222958000000002	9.21908	32.0063	27.3497	14.801479999999998	15.629635999999998	17.5985	28.8649	29.414248999999998	30.1411	11.3106	11.7437	12.4944	6.78341	5.25434	9.74551
30170.t000006	0.8084100000000001	2.16489	1.5394700000000001	0.27079200000000003	0.7800050000000001	0.8367889999999999	0.26663000000000003	0.193434	0.514319	3.4567669999999997	2.98685	3.00594	9.87436	27.265234000000003	16.675	4.94663	6.09131	5.21046	17.0747	19.8825	4.98518	32.2581	19.0565	45.909209999999995	21.9481	25.019073000000002	20.3837
29742.t000056	1.58042	0.443272	0.9151469999999999	1.40891	0.651504	0.244364	2.1415439999999997	1.22249	2.26595	11.1072	18.2888	18.5432	14.208535000000001	9.653205999999999	3.00759	7.69178	11.482019000000001	11.517821000000001	6.05551	4.42532	3.49286	1.1746459999999999	1.92693	0.625499	4.912808999999999	5.61268	5.21466
29991.t000008	0.9797290000000001	0.9877389999999999	0.8751059999999999	1.11335	0.547564	0.24368499999999998	1.09429	1.50432	1.22675	1.4851290000000001	1.4354200000000001	0.259506	0.340431	0.43983400000000002	0.456908	1.59759	1.06468	1.16609	0.262272	0.215156	0.36285100000000003	0	0.074175	0	0.034539999999999994	0.031228	0.02537
30169.t000209	0.20485100000000003	0.064687	0.11108499999999999	0.234911	0.082351	0.075423	0.175516	0.409448	0.24430300000000002	0.040525	0	0.23494600000000002	0.2	0.1	0.108294	0.153684	0.178652	0.174227	13.573123999999998	5.411001000000001	2.18704	2.96377	1.3865100000000001	4.80888	2.57549	3.65548	0.19499
30169.t000009	0.037926999999999995	0.07838300000000001	0.10299900000000001	0	0	0.108277	0.107545	0	0	77.5198	101.163	73.9765	27.1134	26.9919	27.328733000000003	4.5540449999999995	10.3433	57.568160999999996	87.4464	24.0758	75.5264	22.465457999999998	13.0069	34.9279	5.74482	5.157801999999999	4.20034
30190.t000345	163.50512700000002	146.523	149.619	62.0917	73.0249	82.11484499999999	81.3619	78.4207	66.0681	130.44021599999999	130.315	156.081	39.2158	108.464	137.412	13.8167	23.771	147.27113300000002	70.5197	85.697464000000004	67.2204	62.773993999999995	34.1194	97.17469799999999	16.1906	16.8822	14.180110999999998
30226.t000050	126.637	193.587	146.217	80.32073199999999	96.5154	87.1211	81.653	88.2668	78.6407	59.9112	48.725	64.6175	82.60141800000001	44.1583	65.1085	59.5882	65.56175999999999	72.4403	50.5291	40.118320000000004	42.8275	37.1021	35.5164	39.8975	63.4008	59.4968	55.04872099999999
29732.t000007	126.39948999999999	182.855	144.887	60.0049	98.9696	118.318	107.048	82.39149499999999	92.4623	54.019	33.617	62.2016	55.61646999999999	62.888329000000006	94.94345899999999	47.7238	42.624503999999995	47.1837	35.4923	10.6803	37.8621	12.8621	9.47352	13.845989000000001	17.885	20.4821	13.0179
29889.t000066	139.649	182.08	126.967	81.32463100000001	75.2783	62.46654100000001	92.9025	102.284	124.17991599999999	133.88896200000002	162.977	149.986	152.36895800000002	160.388	140.056	57.6456	71.4339	127.741	82.9106	109.831332999999994	82.867492999999996	51.0533	35.5592	74.84322399999999	30.670103000000005	29.736128000000004	25.9924
30064.t000020	107.30925800000001	144.665	120.557	70.9691	85.7569	92.9099	72.9754	71.6937	78.5038	61.2724	60.919315000000005	65.288	81.6717	61.5432	57.5722	63.983067000000005	57.9787	62.8249	44.0993	42.672220000000003	41.6456	33.7363	34.1328	36.6267	63.5296	68.4072	55.167632999999995
30204.t000058	110.35913799999999	92.6506	113.361	110.79169499999999	94.1653	123.35968799999999	111.018	108.18888100000001	97.50876600000001	98.43594399999999	92.5691	61.7584	62.356708999999995	61.6684	54.56951899999999	104.059	73.9026	72.9946	35.9698	63.8305	92.0253	69.5412	74.81975600000001	57.3719	77.9986	78.0848	57.897816000000006
29904.t000098	163.594	116.43	110.81	157.078	304.01	166.413	114.28218100000001	132.594	99.54836999999999	105.72930900000001	100.724	76.8868	74.73468000000001	72.4214	70.7557	152.098	109.701	122.349	86.118877000000005	89.5736	85.6556	27.340839000000003	34.6021	23.3095	152.097	146.606	129.37
29807.t000024	78.78578900000001	176.16313200000002	107.691	95.5854	156.94	126.81218700000001	86.86284599999999	63.183158999999996	106.212	25.8751	18.5531	36.1344	58.102382999999996	54.316432999999996	59.5069	116.939	107.803	82.3553	16.9392	17.885867999999999	17.133182000000001	11.4525	11.3759	12.9767	18.511067999999998	18.6941	16.4964
34989.t000001	101.913	149.042	105.014	54.2413	82.9929	113.306	90.8531	68.2247	76.62715899999999	42.7176	29.1363	53.3982	64.0332	56.762584999999994	54.6079	22.5244	34.6342	57.587391000000004	55.35978299999999	11.2107	6.61839	8.43574	5.90734	14.348529000000001	12.7562	16.488032999999998	12.0546
29693.t000072	88.5218	179.011	96.9008	47.0432	56.062431000000004	45.234660999999996	79.2982	73.2951	91.4358	37.712303000000006	46.431	48.2334	47.455028999999996	44.825134000000006	49.9151	38.1137	57.0347	58.3721	132.08853100000002	30.018202000000002	24.005423999999998	16.6191	11.978532000000001	21.8076	46.6233	42.1462	38.6418
29864.t000005	85.0993	87.3286	95.6421	65.50565300000001	75.18373100000001	101.497	80.49814599999999	82.1139	82.0497	70.6849	71.104	69.7253	80.9305	62.282	51.514	72.0038	67.7797	62.3122	58.8393	43.2981	53.627784999999996	44.1153	40.469246000000005	46.393615999999994	77.2936	79.8347	52.612159999999996
29706.t000056	90.95303299999999	112.97721899999999	87.7183	54.67319499999999	59.1364	61.3869	61.9579	60.796040000000005	65.19671600000001	56.7399	59.83506800000001	64.5987	60.112945999999994	43.523914000000005	50.6222	65.5664	64.7341	64.7664	56.4101	38.6217	59.17495699999999	37.500401000000004	39.2522	39.2096	61.854907999999995	65.26610600000001	52.182128999999996
29176.t000001	65.60186800000001	61.479808999999996	71.7094	74.92562099999999	76.2339	76.83874499999999	55.7144	61.48044599999999	52.113	60.373332999999995	63.363403000000005	46.0901	45.695	42.9504	39.683429999999998	53.2289	44.3936	59.0979	28.047566999999997	26.0106	61.003704000000006	23.930108999999998	26.978541999999997	21.770657999999997	53.445434999999996	48.0715	41.2747
30190.t000362	62.23328000000001	77.5266	71.4382	64.89031999999999	57.5566	70.2812	60.4611	64.7821	58.2751	45.4946	49.0255	50.1203	60.4856	52.838958999999996	55.045	37.547928000000006	40.4703	47.05	36.842597999999995	38.9302	37.681346999999995	48.5631	51.7644	51.010994000000004	34.0238	40.8669	28.9029
30170.t000414	76.9625	69.6295	68.2167	78.6091	105.884	82.8411	90.4322	80.4894	76.17085300000001	62.5678	54.000209999999996	46.1941	71.92598000000001	55.1532	50.386241999999996	78.26361800000001	59.064494999999994	64.7254	43.416022999999996	38.1675	47.1452	36.8477	34.0458	35.2039	64.692	68.273	56.32580600000001
27810.t000017	63.2581	70.7746	68.0161	61.531718999999995	54.363231999999996	67.4692	62.3976	56.6114	53.31322900000001	50.0916	51.436347999999995	46.3639	43.389309000000004	62.576331999999994	38.538509000000005	66.2835	54.2242	55.4701	41.7711	28.0538	54.1162	49.8564	50.3501	48.4866	66.889	73.2505	55.247429000000004
28883.t000007	63.4332	102.279	64.8961	40.1493	39.6784	35.8239	57.8825	54.1694	62.27408199999999	30.4037	21.5475	38.9499	38.1324	36.396008000000002	41.444	25.5285	48.4002	39.121582000000004	47.9434	48.076	44.4236	26.7321	19.3727	30.745240999999996	40.381	41.8343	46.5384
29889.t000177	53.4962	31.838010999999998	62.1961	63.619521999999996	52.882743999999995	40.913478999999995	78.5211	109.711	100.678	435.06985499999996	383.123	277.253	99.3775	98.0054	108.329	255.61067200000002	66.8269	62.25093100000001	49.9696	126.74439199999999	126.66676299999999	25.384501999999998	25.4446	30.2488	207.076	265.851	264.268
29728.t000044	50.1879	67.6085	60.089	32.759758000000005	30.091966999999997	22.7197	45.0213	49.928864000000004	54.286877000000004	18.3908	16.7294	24.8904	24.976	23.0189	30.182496999999998	19.433964000000003	30.858828000000003	29.7593	27.6834	24.0185	23.857220000000002	17.281826000000002	14.164017999999999	23.4267	29.4642	29.257853000000004	28.7777
28507.t000011	34.3987	48.4951	54.6434	43.335834999999996	47.3672	62.102	43.2063	47.0824	44.3566	14.959651999999998	12.253	18.0617	41.936203000000006	24.657404000000001	29.1195	20.696	27.390728000000003	17.4694	10.3128	14.2333	15.8238	11.2273	6.02241	14.8682	28.9112	28.8962	25.3435
29844.t000034	57.6794	27.1265	54.2184	73.3309	43.3072	55.133418999999996	91.68	90.0751	78.41033900000001	0.0650082	0.045225	0.085373	0.539416	0.4256	0.119078	0.320256	0.3496	0.26589	0	0	0	0	0	0	0.056776	0	0
30170.t000460	39.4804	43.013676000000004	51.249	38.5869	43.854744000000004	45.1487	42.7764	39.6097	32.1187	24.3988	22.5743	26.5155	33.78	34.326465999999996	33.724509999999995	34.8609	34.2429	31.408915999999998	22.457017999999998	12.5495	15.6747	20.5591	16.9085	22.9585	14.2044	14.872323000000002	11.993163000000001
29739.t000147	47.8939	54.3491	48.6174	38.4548	31.370689000000002	38.2872	50.1094	51.2108	56.8481	53.378941000000005	61.2995	72.188	53.175872999999996	64.1054	57.9477	42.1193	38.129051000000004	35.2493	82.9645	169.146	125.153	75.5937	69.3584	81.19079599999999	48.9926	46.3446	45.3101
30122.t000017	50.4021	42.2817	46.8584	55.323981999999994	48.0951	56.0058	50.9765	51.6029	50.0877	53.1068	52.364779999999996	44.7307	55.2047	43.772251000000004	41.8429	57.690605000000005	49.138259999999995	50.7651	32.6797	32.8218	46.846	34.4073	34.1678	30.106	45.3137	43.8682	36.3899
29682.t000014	47.8516	36.3854	45.885	68.45740500000001	88.7291	62.206618999999996	48.3888	44.8269	51.3015	38.5195	45.5691	50.889148999999996	32.3732	32.8002	27.164115999999996	34.2882	26.5726	27.142915999999996	46.6224	36.159878000000006	39.6946	20.129751000000002	17.5674	23.5778	34.601	32.561409000000005	38.5574
29844.t000032	38.5811	25.8883	43.3497	50.314803999999995	23.9626	13.822217000000002	59.95400600000001	67.5262	76.9825	53.91605799999999	63.769732999999995	55.58999300000001	40.015	59.8682	31.5369	27.681328000000004	20.1213	70.91325400000001	48.7847	52.1745	47.988553999999997	35.8201	28.296	43.0686	15.5575	16.545004000000002	14.398
29647.t000081	40.7034	47.656096999999995	41.2193	43.5418	39.2765	63.5298	49.29	41.7598	54.778693999999994	50.1449	47.965053999999995	47.7666	70.731	47.8935	44.3642	67.371	44.6013	56.214527000000004	26.398	24.350673999999998	23.8323	24.5076	27.751822999999998	21.4309	54.055355000000006	59.00658000000001	42.6128
28455.t000015	38.2023	57.36114499999999	37.1439	19.2652	23.2853	27.548334000000004	34.8379	27.720764000000003	35.5612	19.3458	16.8757	21.1936	29.1855	20.9087	27.0997	24.502	29.8398	31.980605999999998	34.301109000000004	11.6825	15.9103	17.7101	13.0223	22.6154	29.068890000000003	31.6332	31.7326
29912.t000099	81.6289	28.8585	36.4075	56.03879499999999	121.418	73.2414	39.948	50.1961	43.7703	53.6127	49.4615	40.6672	38.1653	68.4986	47.5981	60.69361899999999	58.077	59.7097	33.9155	53.2913	60.521972999999996	58.856120999999995	62.816517000000005	57.182	57.4703	69.30690799999999	79.6592
30147.t000073	34.4329	29.867651000000002	36.0833	32.9099	34.5634	29.630283000000002	29.468828000000002	33.016467999999996	33.6614	36.8422	33.3067	33.999165000000005	27.009	29.6533	29.257402000000003	31.084336999999998	31.4513	22.72	21.1006	19.7588	29.5822	17.1346	16.1163	16.3129	26.9875	28.9847	18.4162
27964.t000018	29.2759	23.6454	34.225	51.821940999999995	21.466901999999997	14.635226000000001	62.878	67.4582	74.2545	28.6886	39.5609	31.5483	50.130949000000001	48.2281	45.6387	15.028545999999999	33.278465000000004	80.81822199999999	15.5373	16.9646	16.1978	37.3927	24.0735	47.6411	1.9247169999999998	2.82923	4.0721
30131.t000161	40.3759	24.6177	33.2927	41.7186	33.949	29.781655999999998	49.332	45.3979	39.1695	42.7597	44.5956	25.1148	30.7629	29.164982000000002	20.2059	55.206593000000005	30.5585	44.719	8.48652	19.9354	37.700233000000004	7.876892999999999	9.205191000000001	7.895932000000001	17.863	13.244145000000001	22.727451000000002
27568.t000015	30.2058	16.167289999999998	29.1724	41.3149	18.439	11.14	59.8408	64.0955	61.5932	0	0	0	0.8793780000000001	0	0.42935	0.12295199999999999	0	0	0.25789	0.218088	0.094037	0.10278399999999999	0	0.345447	0.23194299999999998	0.163096	0
27524.t000012	18.0401	11.2433	28.986	32.748523999999996	15.3553	12.1205	44.0603	44.5677	43.6975	268.20068399999997	429.32372999999995	82.4772	52.8545	37.4939	47.3251	59.0687	59.255052000000001	65.2245	190.667	278.131	182.258	212.16084300000003	145.571	270.502	66.53675799999999	62.1578	82.5414
29883.t000040	25.8741	22.4804	26.719	29.801221999999996	25.4378	31.309984000000004	34.4567	30.8202	32.7742	26.3689	22.5002	24.0373	29.9198	30.528	37.1377	37.6425	32.5686	26.8744	27.826953999999997	13.994907000000001	20.0715	24.0538	21.741467999999998	24.4684	28.011191999999998	30.044	24.9541
29990.t000015	22.6478	15.1127	25.3737	16.3388	13.6478	19.0097	20.6609	22.056192000000003	16.5577	16.5698	14.4436	15.764870000000002	19.9063	20.2365	18.136839000000002	19.4333	19.627270000000003	22.1415	17.9034	8.80299	10.6482	15.1436	16.8411	16.692379000000003	33.49	34.348147999999995	24.683
30060.t000009	27.1754	16.1659	23.8297	39.303	33.2685	28.2728	27.8839	29.3313	27.909978999999996	48.9731	48.691165999999996	32.6088	42.773	33.9394	27.9145	52.950680000000006	29.5177	33.6066	15.8291	25.4504	43.107341999999996	24.7184	29.480535999999997	20.6651	32.519065999999995	29.818859000000003	29.649126000000003
36771.t000001	25.8175	44.2154	22.6261	18.6906	23.7248	22.2373	25.0627	21.389560999999997	22.419741000000002	12.2254	11.4601	16.2927	18.6217	13.2878	19.364051999999997	17.6969	17.539	19.4929	13.1586	12.844888000000001	12.588	10.1288	9.66797	11.981038999999999	12.6788	14.2397	12.6554
29608.t000007	32.6343	29.1861	22.1307	29.3303	26.9675	26.974992999999998	33.2863	28.152604999999998	32.666290000000004	37.2364	40.547847999999995	53.960392000000006	24.6337	29.7511	36.8431	34.015029999999996	38.659434999999995	40.7771	38.6392	40.8384	32.9484	18.9659	17.2763	17.6675	26.784765000000004	31.5086	25.9973
30174.t000446	25.6601	14.5372	21.5349	36.4333	38.8978	39.6616	28.3243	23.6522	26.5837	32.4511	39.5947	19.1937	24.4832	35.0084	16.7632	47.8762	22.284	20.4474	54.035726999999998	54.8795	67.879	70.9935	81.8743	58.9159	91.08555600000001	106.048	71.15308399999999
29826.t000003	27.5757	17.972676999999997	20.9875	26.835258000000003	34.7	35.403	29.946721999999998	29.372021000000004	25.9816	47.8051	57.69351999999999	39.1035	28.4771	42.2829	22.2055	68.7006	43.8947	48.4174	18.4593	28.322376000000002	50.507571999999996	23.7384	22.837	23.1852	55.260006000000004	51.4764	48.1112
30128.t000117	15.460761999999999	13.224560999999998	18.7536	11.2955	8.1676	12.8944	17.123210999999998	15.6565	23.2381	144.112	205.315	144.139	88.3576	111.23234599999999	117.02323200000001	50.1763	42.609283000000005	32.4161	177.383	155.285	190.558	245.558	244.693	242.61949199999998	51.8547	54.15568199999999	58.5345
30073.t000089	22.593564999999998	18.1257	17.9297	27.164246000000002	25.0799	33.2022	26.138942999999998	22.8639	25.5111	24.326220000000003	28.2287	22.4081	26.9173	29.203740999999997	24.2131	27.1527	24.9998	31.027403000000003	20.603979000000002	19.0175	20.7524	17.859773999999998	21.5298	18.2733	24.2846	24.336964000000002	24.3395
30068.t000150	21.9084	19.0553	17.4527	18.088010999999998	18.01	18.0241	20.7944	17.578723999999998	17.7584	36.2357	36.6671	31.9963	19.7499	27.0538	24.6215	29.5448	28.382403999999998	28.6469	41.8525	70.1201	86.19765500000001	59.636596999999995	65.3863	59.477633999999995	65.1815	72.675	97.0347
30170.t000402	24.6355	17.452876999999997	15.05	27.957365000000003	25.9329	20.8514	17.3244	20.1858	10.387350999999999	4.4367779999999994	4.41331	2.20192	4.32215	4.98608	4.72513	6.6759759999999995	1.07167	3.6410199999999997	5.90924	11.2074	15.950019000000001	18.2761	27.2064	18.386226999999998	38.0521	41.3352	29.9838
29844.t000111	12.5264	14.750782000000001	14.4245	13.115514000000001	35.2643	23.9659	14.239885000000001	9.85553	10.7783	2.3161	1.92934	2.92991	2.6809	3.47454	2.7328759999999999	25.592685999999997	2.40259	1.03672	8.27539	9.5787130000000005	7.30172	6.14241	8.815033999999999	3.6841230000000005	91.8782	109.775	65.2448
30190.t000361	14.704	21.6088	14.122	20.7591	19.0508	23.3106	21.2008	18.1931	14.4535	14.326364000000002	14.7283	12.9244	13.9324	13.1503	12.830494999999999	9.179167999999999	9.28941	13.1735	9.5978460000000005	9.88666	9.61885	13.9721	14.9388	13.2384	6.94931	9.41265	5.030501999999999
29625.t000038	16.4164	19.1146	14.0434	16.969070000000002	16.2403	16.355192000000002	14.1741	17.1262	15.595451999999998	18.022910999999997	17.7145	20.3836	18.922417000000003	18.8688	18.175235999999998	23.884860999999997	21.7106	24.036710999999997	30.349746999999997	16.221479000000002	21.492932999999997	11.8532	7.7616179999999995	13.8511	42.8852	38.4256	34.7413
27955.t000003	16.6369	12.419678999999999	13.4165	21.837	21.6913	21.063426999999997	22.8258	17.500405999999998	24.1449	25.5444	24.3358	20.8808	27.1697	34.557064000000004	30.0772	55.7708	42.411877000000004	30.778029999999998	53.4639	42.1619	89.1692	85.8232	93.1952	87.13951899999999	138.85	141.382	111.18386100000001
29844.t000109	19.6204	15.9797	13.2104	14.0248	15.2334	20.0357	12.1452	10.0109	11.0328	0.14860299999999999	0.15487	0.104121	0	0	0	0.184252	0.14688199999999998	0.176886	0.234956	0.256652	0.25487	0	0	0	0.14469100000000001	0.191774	0.316298
30190.t000139	10.716728999999999	15.765742999999999	13.1622	14.782407999999998	16.8333	13.5775	10.4015	12.5575	12.6247	5.37719	5.89127	6.51028	14.503276999999999	7.396521000000001	7.13328	7.57391	8.8922	11.2474	2.14945	1.73378	2.63705	4.05892	1.7836330000000002	5.36452	3.9622349999999997	4.751955000000001	3.94031
29168.t000016	17.6132	17.1731	13.0068	13.913889999999999	13.0305	12.1366	16.2233	16.1835	17.8307	14.507729999999999	8.01181	14.1947	17.1224	16.7051	19.530604999999998	18.4381	21.4696	20.1613	26.0911	16.2089	17.0956	28.341009000000003	31.132	30.357165999999996	53.4127	57.1155	79.17240100000001
29687.t000013	11.9623	11.7664	12.9452	12.4537	11.4946	14.246170000000001	14.7712	11.935	12.2939	12.5184	12.0516	14.677257999999998	14.906816000000001	15.0689	15.572364000000002	18.3505	15.345588000000001	13.7333	12.458739999999999	12.262402999999999	15.994057000000002	12.6854	11.9672	11.1717	15.975	19.4141	16.483648000000002
30174.t000334	13.911532999999999	19.9386	12.412	15.1099	11.660872999999999	14.2355	15.5088	15.290123999999999	16.6723	13.3278	10.7347	15.3	19.2377	19.7454	24.5336	19.9383	28.118702000000003	27.818428000000004	11.4132	11.2589	12.930003999999998	20.4343	20.1036	17.2707	19.6722	26.541915999999997	26.2895
29595.t000001	4.46871	16.2648	12.389	3.9421269999999997	12.541039999999999	0.255017	2.38277	1.53112	3.24162	0	0	0	0	0	0	0	0	0	0	0	0	0	0	0	0	0	0.05284
29661.t000008	20.1977	2.97728	12.1582	17.343951999999998	9.16688	6.5551	16.193576999999998	21.879139000000002	11.2511	13.292517000000002	10.9769	7.625	4.56987	4.25254	5.18091	14.591061999999999	3.67366	1.75893	11.9303	11.5508	9.3662410000000005	11.688049000000001	12.0378	13.791526999999999	15.6662	16.1822	15.7494
29801.t000101	21.0192	13.490064000000002	12.1202	19.1906	27.325160999999998	12.2504	18.166	19.6116	14.3483	16.6709	28.0295	10.0289	14.4034	62.43630600000001	17.0964	22.4466	10.2681	12.3724	3.26464	78.95384200000001	117.45354499999999	97.7528	118.511	87.3008	29.367473999999998	29.092153999999997	22.9358
27613.t000006	13.674161999999999	5.699008999999999	11.8491	9.98136	9.04794	5.99134	7.23311	6.44137	2.72359	18.9938	28.974752000000002	20.6425	5.75805	6.39794	5.3981440000000003	2.80682	1.49402	2.4849200000000002	5.07767	9.62496	8.69357	9.57081	10.6497	10.8913	2.07538	2.36926	2.75094
29942.t000007	13.324695000000002	13.217	11.494	15.196207000000001	13.263	18.0576	16.6444	15.147473000000002	18.7601	14.1857	13.8332	13.679514999999999	14.6723	14.1845	13.9438	13.7052	13.6145	14.904623999999998	13.9426	12.7651	11.8755	7.6651169999999995	7.17714	9.82466	9.37644	11.4084	11.306235000000001
30128.t000289	13.2847	12.8181	10.9311	14.19	14.8059	16.4453	9.60825	11.4885	12.767957000000001	12.584	9.6417	9.84333	7.85196	12.4744	9.69562	11.681047999999999	10.4633	9.892403999999999	6.26743	5.34911	9.04858	4.014501999999999	2.8591159999999998	3.21824	9.01253	12.6528	6.843707000000001
28470.t000001	14.3985	8.24806	10.8335	12.3098	25.791489000000002	11.7882	13.325773000000002	11.498610000000001	9.44361	12.8153	13.8141	9.97349	9.68643	9.70055	8.8955850000000005	12.1847	12.0948	11.4268	8.11877	10.1322339999999995	9.11129	4.11242	3.16782	3.7799089999999995	11.4877	11.6832	9.12789
27516.t000003	8.80441	5.3823	10.025	16.1628	13.2908	19.2625	18.0093	15.3597	15.3527	23.0135	24.4979	17.6978	25.0732	30.6404	29.531359000000002	35.0402	24.7483	21.2188	35.389651999999998	36.9954	40.6958	76.0309	79.7832	69.1844	67.4659	63.0853	67.1989
29969.t000007	10.549653999999999	5.75242	8.69794	14.404504000000001	7.19031	4.7232389999999995	19.7187	19.9131	20.7414	99.8863	111.787	99.791759000000006	2.25175	30.557121000000002	9.980528999999999	14.3121	14.4784	14.0696	101.50878899999998	81.9993	36.3741	30.4872	9.65453	59.9951	1.83645	1.358	0.955802
29682.t000023	7.166135000000001	9.91678	8.36787	8.10153	8.11959	8.18129	10.0458	8.13394	9.59619	7.944750999999999	8.09603	8.264930999999999	9.97307	9.860600999999999	10.54	8.65316	9.39435	9.0271	7.74777	3.95476	7.282652000000001	5.55174	4.88102	5.21744	10.8949	11.4212	9.51137
29912.t000012	6.27612	5.78096	8.34834	3.54603	3.38993	5.47379	8.25473	6.61166	8.687774000000001	4.9494489999999995	5.82152	5.545837000000001	4.30415	1.05644	3.31474	4.57334	5.00022	5.85347	3.23254	5.9487799999999997	3.85147	0.626067	0.532974	0.925715	7.285966999999999	7.1428460000000005	5.99071
29983.t000114	5.2396709999999995	6.25125	7.72356	6.82777	5.35174	8.78679	11.2582	8.23068	11.5128	10.1351	8.1197	6.70131	13.148254000000001	9.423528999999998	7.01792	13.795754999999998	10.984	13.506801000000001	3.69061	2.77417	5.18228	9.40381	5.59301	6.62122	15.2752	18.409107000000002	16.6111
29661.t000030	8.24026	8.95335	7.43129	12.2861	15.623	15.0874	9.1729	9.32536	8.63214	9.75926	11.137922999999999	13.7628	15.0112	15.849179000000001	15.023276000000001	8.84928	11.1999	7.797053999999999	10.8692	9.283	11.629413000000001	15.3867	19.5269	16.7066	11.9676	12.8173	11.5019
29844.t000112	8.54977	5.2591	6.78971	12.4687	11.645707000000002	10.092661999999999	12.382311999999999	14.7501	14.8516	1.59771	0.955657	0.529079	0.36644699999999997	0	0.094051	5.20172	0.816816	0.93825	0.214677	0.216604	0.6202840000000001	0.341533	0.392304	0	2.6728709999999998	3.1236740000000003	1.23662
29637.t000044	7.18908	5.75794	5.99224	9.8058	11.484589999999999	17.4215	9.16171	7.2579910000000005	8.464652000000001	5.3257	5.23259	4.929119999999999	5.37884	8.85952	9.53351	8.6152	10.5753	8.90126	3.7079980000000003	3.6565119999999998	3.95731	5.49289	5.03074	6.190919999999999	7.224972999999999	7.462610000000001	7.85935
30024.t000062	5.97822	2.93405	4.40952	8.07845	7.941961999999999	6.1304099999999995	5.15087	5.41076	2.78864	4.41731	4.44727	4.1155899999999999	2.02247	3.1464	2.71479	1.29527	1.52269399999999996	1.2294	11.0743850000000001	10.2185	12.8933	10.7631	14.344138000000001	6.19486	3.75848	4.69135	4.48707
30138.t000034	2.2411	3.15695	3.83037	3.67561	4.59585	6.875528999999999	6.0252	3.92814	5.2263	7.23361	10.8423	21.4722	16.7029	14.9937	16.712657999999998	7.9814	9.07044	12.2702	67.1611	75.0446	23.1634	36.398	34.297695000000004	53.8609	34.6267	31.5988	44.5959
27613.t000005	1.7900330000000002	1.0824610000000001	3.16656	2.04611	2.28311	2.59508	2.78256	2.14106	2.57308	16.177279000000002	17.7525	15.3544	6.04558	6.84314	4.26783	13.458882000000001	10.7142	9.59783	6.20913	4.51651	5.4709650000000005	3.69795	3.76013	5.95991	6.54854	5.73686	10.531949000000001
27810.t000018	2.99679	2.5674930000000002	3.01606	4.25631	3.72899	4.6948300000000005	4.040451999999999	3.60388	4.54725	2.2779599999999998	2.3015080000000002	2.39249	2.88192	3.39936	3.15197	2.11421	3.88827	4.6020199999999996	6.06205	3.11544	3.61547	2.5225	2.05206	3.3526870000000004	5.64755	6.608071000000001	6.85891
29842.t000157	4.528115000000001	4.6046	2.87233	4.37793	4.00495	5.9546470000000005	5.81652	4.28362	6.15115	3.46454	2.71967	2.6157150000000002	2.8438	4.6562	6.740296000000001	11.5177	13.3423	8.493616000000001	3.57228	2.0416090000000002	5.2650120000000005	3.06954	3.27342	3.41227	15.2939	23.3524	23.3201
27749.t000008	2.44352	3.2999730000000005	2.59301	4.37193	3.47605	5.09722	3.4687940000000004	3.4514970000000003	4.35441	4.992430000000001	4.97694	6.869591000000001	5.56642	7.209378999999999	8.05993	6.916583999999999	9.46826	8.84991	9.03559	6.03547	5.85465	3.20202	3.24578	4.13237	6.23234	6.70694	9.041583000000001
29648.t000046	2.31846	12.4877	2.51467	1.16041	3.30099	2.9245360000000002	5.16411	5.59793	3.16431	0.666408	0.50276999999999995	0.702813	13.895560000000001	0.602615	4.89847	0.84567	2.78956	3.8551580000000003	1.15155	0.98409399999999997	1.15498	0.464843	0.098312	0.837307	0.26039	0.635158	0.317175
29844.t000110	2.31056	3.55062	2.37964	1.92525	2.8465599999999998	2.72009	1.8157	0.915243	0.9877889999999999	0.296779	0.340832	0.269881	0.8092199999999999	0.7958	0.864935	0.780684	0.9549970000000001	0.884556	0.20486	0.24963399999999998	0.27516	0.052369000000000006	0.564609	0	1.26947	1.01845	0.784862
29812.t000007	1.6543189999999999	2.42035	2.37905	2.07491	2.4447099999999997	2.54224	3.06151	2.44472	2.52624	0.039293	0.09954500000000001	0.049707999999999995	0.197957	0.24419	0.20409700000000001	0.589842	0.579894	0.44843	0.046879000000000004	0	0	0.059833000000000004	0.323446	0	0.18014000000000002	0.232127	0.331725
29598.t000012	1.9327880000000002	1.55951	1.15241	0.708014	0.310841	0.187334	0	0.159712	0.45888900000000005	40.6926	67.29199200000001	44.4856	15.9934	32.228390000000005	21.4429	0.897391	0.7290989999999999	0.73133	183.818	342.224	245.103	273.82827799999995	301.306	267.792	4.83634	5.6414	6.34664
29739.t000085	1.10215	0.9233959999999999	0.999455	1.7431450000000002	0.390192	1.19565	1.16164	1.9955349999999998	3.88959	132.663	127.342	158.802	63.6221	105.78689599999998	96.9442	49.1422	64.3538	105.228	194.384	92.8323	112.468	122.08584599999999	116.712	126.587	145.441	166.035	113.47112299999999
29844.t000033	0	0	0.967433	0.999123	0	0	1.5647149999999999	1.33269	1.22938	183.655	272.403	203.824	142.239	143.56192000000001	158.096	25.0921	25.2428	40.879	115.235	120.415	110.24237899999999998	13.060963000000001	1.3715	21.8748	0.22241599999999997	0.37754899999999997	0.242213
30076.t000182	0.397066	1.88817	0.907085	1.1560709999999998	1.55481	0.175868	1.43023	0.929892	1.47828	31.7736	28.172783000000003	58.955985999999996	78.098835000000001	72.3236	69.20540600000001	47.7624	48.414934000000002	50.8663	13.0033	13.3445	14.0219	6.15633	4.99757	8.46058	0.8889100000000001	1.20649	7.1299339999999995
29812.t000006	0.222068	0.133733	0.883066	0.267441	0.21057199999999998	0.12439000000000001	0.430068	0.171625	0.693599	0.875692	1.1091870000000001	0.250046	2.22977	0.786136	1.07013	2.3999	1.70955	1.7969	0.141398	0.255416	0.224575	0.073924	0.305348	0.10858800000000002	0.299273	0.080525	0
30131.t000110	0.117776	0.229969	0.757324	0.37035999999999997	0.42904899999999996	0.703321	1.78462	1.37813	1.2713729999999999	88.7123	59.9226	66.2677	392.343	509.787	378.91	75.3209	86.1781	33.8484	254.042	224.461520999999998	174.91	1315.96	1298.12	1338.31	295.93109100000004	357.691	167.906
29736.t000066	0.552337	0.354642	0.725548	0.23826599999999998	0.037794	0	0.169379	0.219196	0.40011599999999997	0.031812	0.03584	0.04562	0	0	0	0	0	0	0	0	0	0	0	0	0	0.037654	0
29629.t000021	0.349358	0.22783499999999998	0.67993	0.301009	0.446295	0.274303	0.46141800000000005	0.410246	0.479505	0.059251	0.05487	0.06253	0.04786	0.14625	0.152169	0.04587	0.050457	0.064852	0.409846	0.236548	0.36518	0	0	0	0.218683	0.041517	0.05350800000000001
29690.t000006	0.767111	0	0.623822	0	0.254759	0.043389	0	0	0	50.976096999999996	53.485473999999996	45.2587	14.9526	76.20481099999999	20.8375	80.5518	60.5879	71.7966	59.2569	53.56428100000001	57.002559999999995	69.3539	55.310798999999996	80.4172	145.18945300000001	176.32926899999998	110.717
29908.t000196	0.694218	0.5339659999999999	0.605005	1.26684	0.508636	0.265534	0.97419	1.01509	0.627429	1.2384110000000002	1.35103	1.8276720000000002	0.196786	0.311298	0.529716	1.45825	1.6583080000000001	0.899259	0.9805649999999999	0.09196	0	0	0	0.047902999999999994	0	0.07072	0
29990.t000016	0.6087060000000001	0.544435	0.526458	0.604938	0.41871400000000003	0.279515	1.0255239999999999	1.42169	1.07938	0.161967	0.28673200000000004	0.202515	0.21983499999999999	0.266185	0.26572	0.30640700000000004	0.43017700000000003	0.35793800000000003	0.41456499999999996	0.147626	0.312834	1.81755	1.11169	1.3092270000000001	0.680898	0.8895120000000001	0.49037700000000006
30012.t000002	0.026258	0.44112799999999996	0.480088	0.379683	0.040096	0.040879	0	0.17415799999999998	0.15265	1.7655880000000002	1.4235	7.313396000000001	3.34271799999999997	3.35024	3.05765	7.70361	4.61779	15.840582999999999	28.148885999999997	4.06866	1.30498	1.51924	0.47048599999999996	2.57923	5.18262	2.43895	2.36554
28350.t000007	0.584743	0.30588899999999997	0.374267	0.547977	0.470288	0.069901	0.473729	1.33371	0.324233	0.034492	0.034693	0.05	0.05778	0.06542	0.062523	0.074427	0.021796	0.045684	0.595134	0.51595699999999997	0.626342	0.11256600000000001	0.402631	0.15596300000000002	0.8722219999999999	0.709371	1.9337229999999999
29690.t000005	0.49186499999999994	0.100357	0.307093	0.136877	0.219181	0	0.063282	0.045600999999999996	0.037381	0.196712	0.065763	0.125901	0.65746	0.386046	1.0206	0	0	0	0.38164	0.32461	0.35167	0.121593	0	0	0	0.033164	0
30131.t000004	0.783659	0.251573	0.292811	3.8822980000000005	1.05058	3.6161510000000003	1.16438	0.7999189999999999	0.118306	0	0	0	0	0	0	0	0	0	0	0	0	0	0	0	0	0	0
30071.t000024	0.675561	0.728913	0.252128	0.571842	0.7542270000000001	0.532038	0.786419	0.149724	0.5611189999999999	0.35920100000000005	0.390074	0.5163479999999999	0.9512879999999999	1.005	1.08229399999999994	1.77893	1.5243209999999998	1.40929	1.01017	1.68749	1.16767	2.95351	2.2369	1.07996	3.16853	2.84986	5.0388
29904.t000094	0.14942	2.08044	0.158444	0.08283099999999999	0	0	0.1339	0	0.181698	29.312	49.0568	43.2417	44.103027000000004	49.465858000000004	39.4158	14.258	15.0461	13.4102949999999996	3.2800580000000004	0	0.317735	0.517836	1.07994	0.6904600000000001	8.33835	10.9645	0.12146400000000002
29983.t000068	0.14215	0	0.097709	0	0	0	0.246085	0.070173	0.076734	0.533101	0.451833	0.9143700000000001	0	0.087015	1.0142280000000001	0.8631059999999999	2.8113599999999996	0.16555599999999998	13.460355999999999	11.5352	9.17456	2.78389	3.48748	1.82444	11.430328999999999	12.7288	7.43188
29726.t000174	0.181247	0.24578000000000003	0.068128	0.340751	0.296203	0.243916	0.153844	0.47079399999999993	0.121189	0.092253	0.08657	0.10367	0.134393	0.20205	0.186508	0.21875	0.183485	0.19022999999999999	0.18205599999999999	0.107669	0.191619	0	0	0.20539899999999997	0.249214	0.46668999999999994	0.065381
29908.t000018	0	0.027788	0.053898	0.151196	0.059642999999999995	0	0.006171	0.013250999999999999	0.004917	31.8546	42.6214	51.1637	21.7794	18.1182	20.6031	0.1116	0.657654	30.629557000000002	53.613792000000004	65.16415400000001	15.6703	34.127765999999994	22.849	51.3262	8.36117	4.32881	7.2571639999999995
29711.t000014	0.217367	0	0.040628	0.053622	0	0.046436	0.047918	0.10718599999999999	0	0.152097	0.167347	0.13381099999999999	0	0	0	0.052743	0.091675	0.078456	0	0	0	0	0	0	0.264617	0.125809	0.09249600000000001
30147.t000425	0	0.036752	0.032596	0	0	0	0	0	0	4.00623	4.7530029999999999	5.011035000000001	0.38042800000000004	3.1879	11.066417999999999	0.290405	0.465021	1.7350970000000001	31.089171999999998	3.75808	0.264773	0.283537	0.188669	0.8664149999999999	0.07797799999999999	0	0
29822.t000116	0.033417	0.069063	0.023763	0	0	0	0.10746700000000001	0	0.032621	7.5429330000000006	8.386830999999999	4.499630000000001	5.8300330000000002	5.63651	5.61046	21.8268	4.12984	23.3915	7.9828399999999999	5.52413	5.89969	10.3883	11.772602000000001	7.5588429999999995	18.567235999999998	16.854039999999998	23.387
33107.t000001	0	0	0	0	0	0	0.116467	0	0.192403	64.2266	68.1791	161.377	7.082447999999999	111.26206200000001	139.45564299999998	15.057	15.4605	29.2629	41.67	35.6103	35.9823	11.0033	2.77274	18.561	0	0	0.10462300000000001
27613.t000004	0.011000000000000001	0	0	0.004435000000000001	0.008137	0.01257	0.020643	0.017731	0.007956999999999999	0.418204	0.40584699999999996	0.265839	0.244569	0.373071	0.288957	0	0.003571	0.05142000000000001	0	0	0	0	0	0	0	0.008162	0
28077.t000001	0	0	0	0	0	0	0	0	0	0.26414899999999997	0.169954	0.069312	0	0.45801400000000003	0	0.186341	0.15758099999999999	0.168455	0.17425	0.15482	0.11737	0	0	0	0	0.0677	0
30147.t000424	0	0	0	0	0	0	0	0	0	0.589186	0.71026	0.531644	0.016449000000000002	0.120957	0.7651359999999999	0.354187	0.355731	0.28980500000000003	0.373386	0.81508100000000003	0.457229999999999996	0.062692	0.075311	0.263244	0.038908	0	0
29687.t000040	0.788064	0.6683859999999999	0.549787	0.297749	0.23745300000000003	0.428642	0.78376	0.59535	0.508717	64.7851	38.9365	28.127221999999996	27.9396	43.3131	23.331782999999998	5.48568	3.0318509999999996	5.02671	162.158	145.246	73.88003499999999	110.458	133.255	118.405	95.37158199999999	58.3535	65.2917
30131.t000029	133.77	98.1516	115.244	60.1508	86.8027	89.4838	93.2667	112.20619199999999	85.6596	45.109	71.1965	47.241122999999995	15.1135	21.937454000000002	84.8186	50.695434999999996	16.876079999999998	26.4484	12.121	10.7176	20.6688	5.50822	7.544524000000001	5.2440620000000004	6.92927	8.70609	12.827808000000001
30147.t000061	55.3732	15.5064	9.26299	34.300391999999995	10.6954	1.0544229999999999	18.9448	3.48016	11.8134	0.243139	0.064213	0.045118	0.728947	0.177034	9.929324000000001	3.03276	4.48266	4.82849	0.30036	0.042868	0.37206	0.553034	0.142804	0.338608	6.09855	6.23572	11.04
30147.t000062	0	0	0	0	0	0	0	0	0	0	0	0	0	0	0	0	0	0.056220000000000006	0	0	0	0	0	0	0	0	0
30147.t000063	0.8088390000000001	0.324493	0.340271	0.083191	0.35493800000000003	0.8376969999999999	1.59287	0.971844	0.784277	0	0	0	0	0	0	0	0	0	0	0	0	0	0	0	0	0	0
29687.t000011	0	0	0	0	0	0	0	0	0	0.048463	0	0.127647	0	0.04872	0	0	0.127552	0.154953	0	0	0	0.044680000000000004	0	0	0.045392	0	0
28617.t000006	2.7062880000000002	17.5007	1.58455	0.031644	1.2578209999999999	0.29659	0.41064300000000004	0.341539	1.73627	0	0	0	0.034062	0	0.21426399999999998	0	0.08445599999999999	0	0	0	0	0	0	0	0	0	0
28617.t000005	0.031504000000000004	0.754158	0.807294	0	0.298742	0.046699	0.083364	0.401462	0.043325999999999996	0.156866	0	0	0	0	0	0	0.129668	0	0	0	0.032483	0	0	0	0	0	0
28902.t000002	0	0	0	0	0	0	0	0.039298	0	0	0	0	0.11678	0	0.899231	0.039483	0.246666	0.135971	0	0	0	0	0	0	0	0	0
29745.t000005	0	0	0	0	0	0	0	0	0	0.717701	0	0.07459400000000001	1.32391	0.348684	0	0.377573	2.57682	0.812311	0	1.0191	3.1555	1.9692889999999998	0.243615	0.444481	1.3203	0.316118	0.895961
29745.t000006	0	0	0	0	0	0	0	0	0	1.55582	0	0.145927	1.59728	0.468913	0	0.430654	4.10913	1.12888	0.581832	1.00048	5.05165	0.560595	0.6823359999999999	0.9961479999999999	0.7623340000000001	0.299652	0.389367
29745.t000002	0	0	0	0	0	0	0.021016999999999997	0	0	1.88087	0.11938599999999999	0.368171	5.08081	1.43887	0.035787	1.42784	12.4218	3.8948089999999995	0.7889510000000001	1.80602	15.4014	2.2164099999999998	2.0354650000000003	2.23147	3.8548980000000004	1.40854	1.2912270000000001
29745.t000003	0	0	0	0	0	0	0	0.09872	0	0	0	0	0	0	0	0	0	0	0	0	0	0	0	0	0	0	0
29634.t000044	0	0	0	0	0	0	0	0	0	0	0	0	0.021398	0	0	0	0	0	0	0	0	0	0	0	0	0	0
30138.t000166	0	0	0	0	0	0	0.022296	0	0	0	0	0	0	0	0	0	0	0	0	0	0	0	0	0	0	0	0
30138.t000167	0.32116	0	0	0	0	0.164223	0.263285	0	0.8304450000000001	0	0	0	0	0	0	0	0	0	0	0	0	0	0	0	0	0	0.09070700000000001
28462.t000005	0	0.077689	0	0	0	0	0	0	0	0.431659	0	0	3.23701	0.35133000000000003	0	0	0	0.135525	0	0	0.5060359999999999	0	0	0	0	0	0
29929.t000024	0.20971700000000001	0.517166	0.092294	0	0.29623299999999997	0	0.030760000000000003	0	0.069852	7.45287	11.4452	9.94116	4.20075	8.99387	4.03113	7.34946	7.183738000000001	20.7077	17.1354	41.0619	33.2993	14.777889000000002	9.80657	12.3031	13.429879999999999	19.2188	14.0815
29929.t000025	0	0.096361	0	0	0	0	0	0	0	0	0	0	0	0.067745	0	0	0	0	0.10273099999999999	0	0	0.061095000000000003	0	0	0	0	0
29687.t000037	0.180793	0	0	0.537461	0.469059	0	0.299452	0	0	0.465426	0	0.659041	1.47101	0.23721399999999998	0.38871300000000003	0.18588	0	0	0	0.198518	0.197106	0	0	0	0	0	0
29929.t000220	27.739796000000002	12.6394	26.924371999999998	14.1637	21.6926	35.291332000000004	71.1625	61.452231999999995	66.6516	0	0	0	0.089364	0	0.748767	0	0	0.094962	0.021426	0.12402300000000001	0	0.039502999999999996	0.077927	0	0	0.027981	0.16481800000000002
29991.t000001	23.7156	6.459283999999999	5.93673	13.301817999999999	8.31349	1.7476470000000002	3.83925	2.07001	2.1882080000000004	0.685819	0	0.118496	2.92423	1.99433	3.81143	0	0	0	0.159185	0	0.175049	0.783366	0	0.378263	0	0	0
30131.t000378	0	0	0	0	0	0	0	0	0	0	0	0	0	0	0	0	0	0	0	0	0	0	0	0	0	0	0
29687.t000039	0.115212	0.04374	0	0.048531	0	0	0.070351	0	0.045427999999999996	68.19381700000001	70.16684000000001	34.1045	21.6382	261.071	53.645	2.1468	2.11956	1.13572	56.2535	40.523540000000004	63.6962	143.75204499999998	207.83	163.816	2.61468	9.06545	4.87344

## Sheet: Table S4
24 HCT genes in castor.
GeneID	Gene_name	chromosome	strand	start	end	length	KeggOrtholog
29687.t000040	29687.t000040	29687	-	228766	230311	1546	K13065 E2.3.1.133, HCT; shikimate O-hydroxycinnamoyltransferase [EC:2.3.1.133]
30131.t000029	30131.t000029	30131	+	143186	147131	3946	K13065 E2.3.1.133, HCT; shikimate O-hydroxycinnamoyltransferase [EC:2.3.1.133]
30147.t000061	30147.t000061	30147	-	2609278	2610635	1358	K13065 E2.3.1.133, HCT; shikimate O-hydroxycinnamoyltransferase [EC:2.3.1.133]
30147.t000062	30147.t000062	30147	-	2612522	2613748	1227	K13065 E2.3.1.133, HCT; shikimate O-hydroxycinnamoyltransferase [EC:2.3.1.133]
30147.t000063	30147.t000063	30147	-	2614244	2615533	1290	K13065 E2.3.1.133, HCT; shikimate O-hydroxycinnamoyltransferase [EC:2.3.1.133]
29687.t000011	29687.t000011	29687	+	84823	86318	1496	K13065 E2.3.1.133, HCT; shikimate O-hydroxycinnamoyltransferase [EC:2.3.1.133]
28617.t000006	28617.t000006	28617	-	67481	68803	1323	K13065 E2.3.1.133, HCT; shikimate O-hydroxycinnamoyltransferase [EC:2.3.1.133]
28617.t000005	28617.t000005	28617	-	57880	59220	1341	K13065 E2.3.1.133, HCT; shikimate O-hydroxycinnamoyltransferase [EC:2.3.1.133]
28902.t000002	28902.t000002	28902	-	12376	13719	1344	K13065 E2.3.1.133, HCT; shikimate O-hydroxycinnamoyltransferase [EC:2.3.1.133]
29745.t000005	29745.t000005	29745	+	48033	48359	327	K13065 E2.3.1.133, HCT; shikimate O-hydroxycinnamoyltransferase [EC:2.3.1.133]
29745.t000006	29745.t000006	29745	+	48444	48749	306	K13065 E2.3.1.133, HCT; shikimate O-hydroxycinnamoyltransferase [EC:2.3.1.133]
29745.t000002	29745.t000002	29745	-	27784	29115	1332	K13065 E2.3.1.133, HCT; shikimate O-hydroxycinnamoyltransferase [EC:2.3.1.133]
29745.t000003	29745.t000003	29745	-	40983	41436	454	K13065 E2.3.1.133, HCT; shikimate O-hydroxycinnamoyltransferase [EC:2.3.1.133]
29634.t000044	29634.t000044	29634	+	291124	292508	1385	K13065 E2.3.1.133, HCT; shikimate O-hydroxycinnamoyltransferase [EC:2.3.1.133]
30138.t000167	30138.t000167	30138	-	1190369	1190777	409	K13065 E2.3.1.133, HCT; shikimate O-hydroxycinnamoyltransferase [EC:2.3.1.133]
30138.t000166	30138.t000166	30138	-	1183863	1184063	201	K13065 E2.3.1.133, HCT; shikimate O-hydroxycinnamoyltransferase [EC:2.3.1.133]
28462.t000005	28462.t000005	28462	+	55651	57009	1359	K13065 E2.3.1.133, HCT; shikimate O-hydroxycinnamoyltransferase [EC:2.3.1.133]
29929.t000024	29929.t000024	29929	-	168401	170761	2361	K13065 E2.3.1.133, HCT; shikimate O-hydroxycinnamoyltransferase [EC:2.3.1.133]
29929.t000025	29929.t000025	29929	-	172399	173830	1432	K13065 E2.3.1.133, HCT; shikimate O-hydroxycinnamoyltransferase [EC:2.3.1.133]
29687.t000037	29687.t000037	29687	-	212522	212764	243	K13065 E2.3.1.133, HCT; shikimate O-hydroxycinnamoyltransferase [EC:2.3.1.133]
29929.t000220	29929.t000220	29929	+	1277964	1279256	1293	K13065 E2.3.1.133, HCT; shikimate O-hydroxycinnamoyltransferase [EC:2.3.1.133]
29991.t000001	29991.t000001	29991	-	3395	4234	840	K13065 E2.3.1.133, HCT; shikimate O-hydroxycinnamoyltransferase [EC:2.3.1.133]
30131.t000378	30131.t000378	30131	-	2361524	2362882	1359	K13065 E2.3.1.133, HCT; shikimate O-hydroxycinnamoyltransferase [EC:2.3.1.133]
29687.t000039	29687.t000039	29687	-	222807	224909	2103	K13065 E2.3.1.133, HCT; shikimate O-hydroxycinnamoyltransferase [EC:2.3.1.133]

## Sheet: Table S5
Expression levels of 7 differentially expressed HCT genes in castor.
GeneID	R6h-3	R6h-2	R6h-1	R12h-3	R12h-2	R12h-1	R18h-3	R18h-2	R18h-1	S6h-3	S6h-2	S6h-1	S12h-3	S12h-2	S12h-1	S18h-3	S18h-2	S18h-1	L6h-3	L6h-2	L6h-1	L12h-3	L12h-2	L12h-1	L18h-3	L18h-2	L18h-1
29687.t000040	0.788064	0.6683859999999999	0.549787	0.297749	0.23745300000000003	0.428642	0.78376	0.59535	0.508717	64.7851	38.9365	28.127221999999996	27.9396	43.3131	23.331782999999998	5.48568	3.0318509999999996	5.02671	162.158	145.246	73.88003499999999	110.458	133.255	118.405	95.37158199999999	58.3535	65.2917
30147.t000061	55.3732	15.5064	9.26299	34.300391999999995	10.6954	1.0544229999999999	18.9448	3.48016	11.8134	0.243139	0.064213	0.045118	0.728947	0.177034	9.929324000000001	3.03276	4.48266	4.82849	0.30036	0.042868	0.37206	0.553034	0.142804	0.338608	6.09855	6.23572	11.04
28617.t000006	2.7062880000000002	17.5007	1.58455	0.031644	1.2578209999999999	0.29659	0.41064300000000004	0.341539	1.73627	0	0	0	0.034062	0	0.21426399999999998	0	0.08445599999999999	0	0	0	0	0	0	0	0	0	0
29929.t000024	0.20971700000000001	0.517166	0.092294	0	0.29623299999999997	0	0.030760000000000003	0	0.069852	7.45287	11.4452	9.94116	4.20075	8.99387	4.03113	7.34946	7.183738000000001	20.7077	17.1354	41.0619	33.2993	14.777889000000002	9.80657	12.3031	13.429879999999999	19.2188	14.0815
29929.t000220	27.739796000000002	12.6394	26.924371999999998	14.1637	21.6926	35.291332000000004	71.1625	61.452231999999995	66.6516	0	0	0	0.089364	0	0.748767	0	0	0.094962	0.021426	0.12402300000000001	0	0.039502999999999996	0.077927	0	0	0.027981	0.16481800000000002
29991.t000001	23.7156	6.459283999999999	5.93673	13.301817999999999	8.31349	1.7476470000000002	3.83925	2.07001	2.1882080000000004	0.685819	0	0.118496	2.92423	1.99433	3.81143	0	0	0	0.159185	0	0.175049	0.783366	0	0.378263	0	0	0
29687.t000039	0.115212	0.04374	0	0.048531	0	0	0.070351	0	0.045427999999999996	68.19381700000001	70.16684000000001	34.1045	21.6382	261.071	53.645	2.1468	2.11956	1.13572	56.2535	40.523540000000004	63.6962	143.75204499999998	207.83	163.816	2.61468	9.06545	4.87344
